# Supplementary material for: A Fine-Tuned Lipophilicity/Hydrophilicity Ratio Governs Antibacterial Potency and Selectivity of Bifurcated Halogen Bond-Forming NBTIs
Source: Antibiotics (Basel). 2021 Jul 15;10(7):862. doi: 10.3390/antibiotics10070862 (PMC8300687; doi:10.3390/antibiotics10070862)
Supplement: Supplementary file 1 [file antibiotics-10-00862-s001.zip]

Archive with 1 entries (1 files):
- antibiotics-1265711-supplementary.pdf
